# Supplementary material for: Development and Validation of a Selective Method to Quantify Low-Molecular-Mass Flavan-3-ols in Grapes and Wines
Source: Foods. 2025 Dec 10;14(24):4257. doi: 10.3390/foods14244257 (PMC12731937; doi:10.3390/foods14244257)
Supplement: Supplementary file 1 [file foods-14-04257-s001.zip]

Archive with 1 entries (1 files):
- foods-4003350-supplementary.pdf
